# Supplementary material for: Determining Activity Patterns and Home Range of Wild Bats Using a Proximity Biologging System Based on the Internet of Things (IoT)
Source: Ecol Evol. 2026 May 11;16(5):e73604. doi: 10.1002/ece3.73604 (PMC13158582; doi:10.1002/ece3.73604)
Supplement: Supplementary file 1 — Appendix S1: Utilization distributions of free‐ranging bats and their overlap. Appendix S2: Experiment utility distributions using proximity and GPS data. [file ECE3-16-e73604-s001.zip]

Archive with 3 entries (3 files):
- ECE3_73604__author.zip
- Appendix_1.pdf
- Appendix_2.pdf
